# Supplementary material for: Kidney diseases and single-cell sequencing research: a bibliometric analysis from 2015 to 2024
Source: Ren Fail. 2025 Jun 23;47(1):2521457. doi: 10.1080/0886022X.2025.2521457 (PMC12893499; doi:10.1080/0886022X.2025.2521457)
Supplement: Figure1-8.zip [file IRNF_A_2521457_SM2502.zip]

Archive with 18 entries (16 files):
- Figure1-8/
- Figure1-8/Adobe illustrate/
- Figure1-8/Adobe illustrate/Figure2.ai
- Figure1-8/Adobe illustrate/Figure2C.ai
- Figure1-8/Adobe illustrate/Figure3.ai
- Figure1-8/Adobe illustrate/Figure4.ai
- Figure1-8/Adobe illustrate/Figure5.ai
- Figure1-8/Adobe illustrate/Figure6.ai
- Figure1-8/Adobe illustrate/Figure7.ai
- Figure1-8/Adobe illustrate/Figure8.ai
- Figure1-8/Figure1.tif
- Figure1-8/Figure2.tif
- Figure1-8/Figure3.tif
- Figure1-8/Figure4.tif
- Figure1-8/Figure5.tif
- Figure1-8/Figure6.tif
- Figure1-8/Figure7.tif
- Figure1-8/Figure8.tif
